# Supplementary material for: Heteroatom-Doped Hierarchically Porous Biochar for Supercapacitor Application and Phenol Pollutant Remediation
Source: Nanomaterials (Basel). 2022 Jul 28;12(15):2586. doi: 10.3390/nano12152586 (PMC9370815; doi:10.3390/nano12152586)
Supplement: Supplementary file 1 [file nanomaterials-12-02586-s001.zip]

Archive with 1 entries (1 files):
- nanomaterials-1829024-supplementary.pdf
